# Supplementary material for: Integrated Network Analysis Suggests an miR‐21/MMP/VEGF‐Associated Regulatory Axis in Gastric Cancer
Source: Cancer Rep (Hoboken). 2026 Jul 31;9(8):e70634. doi: 10.1002/cnr2.70634 (PMC13428076; doi:10.1002/cnr2.70634)
Supplement: Supplementary file 3 — Table S1: KEGG pathway enrichment analysis of the targeted gene set. The analysis was performed on a curated gene list comprising experimentally validated markers (miR‐21, MMP‐2, MMP‐9, VEGFA) along with experimentally confirmed targets of miR‐21 (PDCD4, PTEN, RECK, TIMP3, and SPRY2) retrieved from miRTarBase (version 9.0). Enrichment analysis was conducted using the clusterProfiler package in R with hypergeometric test and Benjamini‐Hochberg false discovery rate (FDR) correction. Pathways with FDR < 0.05 were considered statistically significant, except for VEGF signaling pathway (FDR = 0.085) which is shown as nominally significant. The table displays pathway names, KEGG identifiers, gene ratios (proportion of input genes mapping to each pathway), raw p values, FDR‐adjusted p values, and the specific genes involved in each pathway. The MicroRNAs in cancer pathway (hsa05206) showed the strongest enrichment (FDR = 2.09 × 10−7), followed by Bladder cancer (FDR = 0.00149) and Proteoglycans in cancer (FDR = 0.00866). These results contextualize our experimentally validated markers within established cancer‐related signaling networks. [file CNR2-9-e70634-s003.xlsx]

## Sheet: Sheet3
Pathway	KEGG ID	Gene Ratio	P-value	FDR	Involved Genes
MicroRNAs in cancer	hsa05206	0.667	8.66e-10	2.09e-07	MIR21, PDCD4, PTEN, RECK, TIMP3, SPRY2
Bladder cancer	hsa05219	0.444	1.23e-05	0.00149	MMP2, MMP9, VEGFA, PDCD4
Proteoglycans in cancer	hsa05205	0.444	0.00102	0.00866	MMP2, MMP9, VEGFA, PTEN
Leukocyte transendothelial migration	hsa04670	0.333	9.63e-05	0.011	MMP2, MMP9, PTEN
Relaxin signaling pathway	hsa04926	0.333	0.000123	0.0122	MMP2, MMP9, VEGFA
VEGF signaling pathway	hsa04370	0.222	0.01	0.085	VEGFA, PTEN
